# Supplementary material for: Tetraplex Fluorescent Microbead-Based Immunoassay for the Serodiagnosis of Newcastle Disease Virus and Avian Influenza Viruses in Poultry Sera
Source: Pathogens. 2022 Sep 17;11(9):1059. doi: 10.3390/pathogens11091059 (PMC9505202; doi:10.3390/pathogens11091059)
Supplement: Supplementary file 1 [file pathogens-11-01059-s001.zip]

Archive with 1 entries (1 files):
- pathogens-1911160-supplementary.pdf
